# Supplementary material for: Regularized regression in ultra-small chemometric datasets: A methodological case study using FTIR spectra of Schiff bases
Source: PLoS One. 2026 Jun 1;21(6):e0341850. doi: 10.1371/journal.pone.0341850 (PMC13225669; doi:10.1371/journal.pone.0341850)
Supplement: S1 Table — (CSV) [file pone.0341850.s001.csv]

Compound	M. Weight	Physical Appearance	Rf	M.P	Yield	3996.4263	3994.3684	3992.31051	3990.25262	3988.19473	3986.13684	3984.07894	3982.02105	3979.96316	3977.90527	3975.84738	3973.78948	3971.73159	3969.6737	3967.61581	3965.55792	3963.50002	3961.44213	3959.38424	3957.32635	3955.26846	3953.21056	3951.15267	3949.09478	3947.03689	3944.979	3942.9211	3940.86321	3938.80532	3936.74743	3934.68954	3932.63164	3930.57375	3928.51586	3926.45797	3924.40008	3922.34218	3920.28429	3918.2264	3916.16851	3914.11062	3912.05272	3909.99483	3907.93694
SSB1	227	Light Yellow	0.64	91	90	0.61044	0.61136	0.61201	0.61185	0.61125	0.61097	0.61126	0.6114	0.6112	0.61092	0.61065	0.6107	0.61084	0.61058	0.61005	0.60965	0.60897	0.60819	0.60829	0.60907	0.61006	0.6108	0.61065	0.61004	0.60998	0.61038	0.61064	0.61087	0.6114	0.61189	0.61191	0.61166	0.61133	0.61084	0.61065	0.611	0.61154	0.61197	0.61158	0.61028	0.60973	0.61045	0.61116	0.61132
SSB2	213	Brown	0.63	145	91	0.76986	0.7696	0.76923	0.76929	0.7698	0.77004	0.77003	0.77045	0.77101	0.77093	0.77038	0.76997	0.76993	0.77031	0.77068	0.77051	0.77027	0.77034	0.77051	0.77069	0.77074	0.77034	0.76941	0.76877	0.76924	0.77019	0.7702	0.76948	0.76961	0.77033	0.77076	0.77083	0.77049	0.77017	0.77048	0.77095	0.77126	0.77202	0.77264	0.77201	0.77147	0.77177	0.77197	0.77233
SSB3	257	Yellow	0.55	180	93	0.77462	0.77531	0.77599	0.77595	0.77563	0.77552	0.77551	0.77548	0.77581	0.77617	0.77581	0.77512	0.77499	0.7752	0.77525	0.77548	0.7763	0.77694	0.77676	0.77628	0.77608	0.7759	0.77532	0.77496	0.77579	0.77701	0.77685	0.77601	0.77624	0.77692	0.77719	0.77719	0.77741	0.77797	0.7785	0.77855	0.77842	0.77873	0.77867	0.77783	0.77756	0.77811	0.77882	0.77952
SSB4	316	Light Yellow	0.65	215	78	0.62062	0.62028	0.62027	0.62079	0.62112	0.62107	0.62085	0.62031	0.61988	0.61984	0.61977	0.62002	0.62063	0.62073	0.62015	0.61933	0.61903	0.61929	0.61941	0.61939	0.61944	0.61974	0.62018	0.6204	0.62026	0.62014	0.62035	0.62077	0.62087	0.62056	0.62057	0.62058	0.61985	0.61952	0.61999	0.62021	0.61996	0.61993	0.61995	0.6197	0.61951	0.61936	0.61926	0.61973
SSB5	239	Yellow	0.8	175	77	0.98848	0.98786	0.98667	0.98623	0.98693	0.98736	0.98694	0.98636	0.98641	0.98698	0.98728	0.98681	0.98621	0.98591	0.98565	0.98598	0.98664	0.98615	0.98498	0.98473	0.98523	0.98526	0.98473	0.98471	0.98527	0.98554	0.98602	0.98675	0.98685	0.9866	0.98649	0.98636	0.98603	0.98585	0.9861	0.98679	0.9875	0.98745	0.98683	0.98668	0.98718	0.98803	0.98866	0.98803
SSB6	211	Yellow	0.8	145	57	0.96929	0.96926	0.97012	0.97066	0.97053	0.97034	0.97018	0.97043	0.97093	0.97074	0.97025	0.97048	0.97099	0.97092	0.97026	0.96957	0.96954	0.96968	0.96899	0.96825	0.96849	0.96919	0.9695	0.96925	0.96914	0.9699	0.97099	0.97118	0.97063	0.97009	0.96942	0.96852	0.96792	0.96788	0.96816	0.9686	0.96902	0.96938	0.96973	0.96994	0.97016	0.97025	0.9697	0.96885
SSB7	197	Light Brown	0.9	94	73	0.83402	0.83436	0.83408	0.83359	0.83347	0.83373	0.8342	0.83441	0.83389	0.8333	0.83339	0.83369	0.83396	0.83403	0.83312	0.83225	0.83279	0.83349	0.83329	0.83287	0.83306	0.83384	0.83447	0.83422	0.83356	0.83363	0.83423	0.83399	0.83316	0.8332	0.8339	0.83427	0.83412	0.83401	0.8345	0.83486	0.83463	0.83494	0.83573	0.83595	0.83581	0.83581	0.8358	0.83589
SSB8	258	Orange	0.93	160	93	0.73174	0.7323	0.73257	0.73217	0.73145	0.73085	0.73068	0.73094	0.73148	0.73239	0.73302	0.73263	0.73194	0.73144	0.73083	0.73076	0.73138	0.73167	0.73155	0.73157	0.73183	0.73224	0.73259	0.73283	0.73296	0.73305	0.73265	0.73191	0.73205	0.73273	0.7332	0.73339	0.73288	0.7324	0.73287	0.73342	0.73369	0.73413	0.73382	0.73279	0.73241	0.7325	0.73287	0.73349
SSB9	268	Orange	0.8	135	65	0.7338	0.73339	0.73355	0.73365	0.73366	0.73408	0.73423	0.73387	0.73351	0.7333	0.73326	0.73334	0.73348	0.7335	0.73349	0.73378	0.7343	0.73476	0.73483	0.73437	0.73376	0.73375	0.73445	0.73495	0.73471	0.73457	0.73506	0.73556	0.73559	0.73535	0.73522	0.7352	0.73467	0.734	0.73431	0.73504	0.73501	0.73482	0.73476	0.73426	0.73385	0.73409	0.73487	0.73588
SSB10	321	Orange	0.78	180	74	0.73591	0.73558	0.7351	0.73468	0.73462	0.73498	0.73555	0.73603	0.73603	0.73569	0.73571	0.73593	0.7359	0.73597	0.73604	0.73585	0.73555	0.73546	0.73538	0.73507	0.73473	0.73465	0.73504	0.73582	0.73611	0.73579	0.73585	0.73639	0.73663	0.73632	0.73608	0.73648	0.73663	0.736	0.73557	0.73574	0.73613	0.73608	0.73586	0.73618	0.73613	0.7355	0.735	0.73489
SSB11	272	Dark Orange	0.7	118	68	0.84277	0.84245	0.84246	0.84261	0.84245	0.8422	0.84224	0.84227	0.84225	0.8423	0.84237	0.8425	0.84282	0.84318	0.84331	0.84348	0.84409	0.8445	0.84399	0.8433	0.8429	0.84264	0.84291	0.84345	0.84352	0.84347	0.84344	0.84319	0.84307	0.8432	0.84352	0.84399	0.844	0.84348	0.84312	0.8428	0.84254	0.84268	0.84298	0.84289	0.84254	0.84261	0.8434	0.84428
SSB12	242	Orange	0.72	120	70	0.088250547	0.086478939	0.086652177	0.088841908	0.089097171	0.088591409	0.088073735	0.087934671	0.088053302	0.088154093	0.087733053	0.087642743	0.086940657	0.087242559	0.088172726	0.088229395	0.087466535	0.087199391	0.087215486	0.088315972	0.089204683	0.088974075	0.088943381	0.090019422	0.089711079	0.088974683	0.089016544	0.088682917	0.088103631	0.08917308	0.089220702	0.087870716	0.088047047	0.088645102	0.087927444	0.088313621	0.089005587	0.089104071	0.088484757	0.088572205	0.088393169	0.087480036	0.08725322	0.088039524
SSB13	293	Orange	0.52	230	98	0.228206667	0.22762319	0.226885675	0.225952906	0.226307954	0.226784077	0.226863743	0.226197915	0.225518867	0.226290761	0.226802436	0.226675526	0.226723755	0.225751363	0.225708866	0.226815146	0.226586449	0.226365231	0.22626866	0.226576405	0.227698947	0.227871886	0.226483808	0.225838898	0.226426099	0.227725227	0.228104102	0.227079891	0.227026715	0.227551153	0.227279625	0.226559724	0.226228486	0.226374749	0.226026755	0.22532241	0.225282566	0.226219647	0.226522501	0.22653856	0.226276168	0.225362659	0.22457463	0.224936049
SSB14	327	Yellow	0.74	192	98	0.039554176	0.039315317	0.038095285	0.038090441	0.039216085	0.039452599	0.038964455	0.038848086	0.038328966	0.038288737	0.038318519	0.038972494	0.039023964	0.038786456	3.89E-02	3.94E-02	3.91E-02	0.037928882	0.037178545	0.037880361	0.038669374	0.038954241	0.038008785	0.037230065	0.03766265	0.038794248	0.038361778	0.037618965	0.037585033	0.038581653	0.038325372	0.037172653	0.037213413	0.0382703	0.038348063	3.79E-02	0.037423162	3.80E-02	0.038808367	0.039067727	0.038785472	0.038774586	3.84E-02	0.03874786
SSB15	237	Lemon Yellow	0.54	130	64	0.61078	0.61003	0.61012	0.61083	0.61138	0.6117	0.61196	0.6122	0.61233	0.61198	0.61123	0.61098	0.61159	0.6121	0.61214	0.61194	0.61127	0.61048	0.61036	0.61082	0.61133	0.61139	0.61058	0.60948	0.60963	0.61065	0.61079	0.61055	0.61097	0.61158	0.61188	0.61116	0.60981	0.60978	0.6102	0.60967	0.60946	0.60973	0.60913	0.60876	0.6097	0.61093	0.61164	0.61155
SSB16	215	Light Yellow	0.72	107	93	0.665	0.66501	0.66529	0.66586	0.66586	0.66556	0.66582	0.66632	0.66604	0.66549	0.66549	0.66575	0.66586	0.6657	0.66562	0.66585	0.66602	0.66614	0.66642	0.66658	0.66631	0.66567	0.66533	0.66553	0.6656	0.6657	0.66573	0.66546	0.66571	0.66612	0.66608	0.66571	0.66522	0.66532	0.66581	0.66576	0.66514	0.6647	0.6649	0.6652	0.6651	0.66501	0.66493	0.665
SSB17	248	Dark Pink	0.8	216	64	0.094080454	0.094271025	0.093980123	0.09384181	0.094849372	0.095250565	0.094314479	0.094026073	0.094041093	0.092825037	0.093398056	0.09378889	0.09424461	0.094420514	0.094118029	0.093872552	0.093889646	0.094490218	0.093681316	0.093050005	0.093943263	0.093296201	0.092136691	0.092875774	0.09412755	0.094296164	0.094764499	0.094577366	0.094630737	0.094753009	0.094011302	0.093013969	0.092809923	0.092645644	0.092614174	0.093426091	0.094382874	0.093451598	0.092878587	0.093628917	0.093875022	0.093548101	0.093520298	0.09390838
SSB18	223	Yellow	0.52	208	99	0.80169	0.80212	0.80248	0.80279	0.80269	0.80199	0.80132	0.80108	0.80105	0.80157	0.80261	0.80346	0.8034	0.80269	0.80253	0.80292	0.80308	0.80306	0.80319	0.80319	0.80307	0.80304	0.80317	0.8035	0.80343	0.80324	0.80343	0.80358	0.80401	0.80463	0.80449	0.8038	0.80318	0.80282	0.80307	0.80355	0.80358	0.80324	0.80244	0.80164	0.8018	0.80277	0.80382	0.80478
SSB19	282	Red	0.78	130	84	0.116581264	0.116845361	0.116681183	0.116764752	0.116648018	0.117293594	0.117289638	0.116743655	0.116614925	0.117804443	0.117022167	0.115340898	0.115619681	0.116115208	1.16E-01	1.16E-01	1.16E-01	0.115437812	0.116148096	0.116470745	0.115822003	0.115533348	0.116140654	0.115972871	0.115148515	0.115609622	0.116092291	0.115369935	0.115425818	0.11667023	0.116833498	0.116293709	0.115586917	0.115941273	0.116486038	1.16E-01	0.115812202	1.16E-01	0.115367016	0.115540423	0.115449516	0.11508124	1.15E-01	0.115527956
SSB20	326	Orange	0.4	185	95	0.044524388	0.045783206	0.046419286	0.045846501	0.045331396	0.045755957	0.045685757	0.045761097	0.045471818	0.045438034	0.045651254	0.045469209	0.045121743	0.04453188	4.41E-02	4.40E-02	4.36E-02	0.044038379	0.045009931	0.045369285	0.045340338	0.045110823	0.044857684	0.044679981	0.045299169	0.045793432	0.045646509	0.045442475	0.045223966	0.045081108	0.045284888	0.044990466	0.044523248	0.044320148	0.044527645	4.46E-02	0.044755731	4.54E-02	0.04570548	0.045325847	0.045488033	0.045441729	4.49E-02	0.044491826
SSB21	296	Yellow	0.9	158	98	0.116361118	0.115732516	0.115549359	0.116270316	0.117200092	0.117091215	0.117505031	0.1171343	0.116698495	0.117181077	0.117271025	0.116656117	0.116087125	0.11569508	1.15E-01	1.14E-01	1.15E-01	0.115491786	0.115936898	0.114998274	0.1140498	0.114340156	0.115561269	0.116280689	0.116795241	0.116748866	0.116946016	0.117220203	0.116675465	0.116441979	0.116205836	0.115112681	0.113915292	0.113758612	0.114590629	1.15E-01	0.115631823	1.15E-01	0.115422947	0.114560687	0.113469346	0.114165712	1.15E-01	0.115173983
[truncated: 1,632 more columns]
